# Supplementary material for: A Centralized AI Lakehouse Framework for Brain Tumor MRI Classification and Segmentation, University KPI Forecasting, and Water Potability Prediction
Source: Sensors (Basel). 2026 Jun 15;26(12):3804. doi: 10.3390/s26123804 (PMC13307292; doi:10.3390/s26123804)
Supplement: Supplementary file 1 [file sensors-26-03804-s001.zip]

Archive with 1 entries (1 files):
- sensors-4203042-supplementary.xlsx
