# Supplementary material for: A Centralized AI Lakehouse Framework for Brain Tumor MRI Classification and Segmentation, University KPI Forecasting, and Water Potability Prediction
Source: Sensors (Basel). 2026 Jun 15;26(12):3804. doi: 10.3390/s26123804 (PMC13307292; doi:10.3390/s26123804)
Supplement: Supplementary file 1 [file sensors-26-03804-s001.zip › sensors-4203042-supplementary.xlsx]

## Sheet: Sheet1
Year	Semester	Semester_Number	Date	Enrollment	Employees	R&D Expenditure (Millions USD)	Total_Graduates
2010	Spring	1	2010-Spring	12470	39094	328.26	8039
2010	Summer	2	2010-Summer	12470	39094	328.26	8039
2010	Fall	3	2010-Fall	12470	39094	328.26	8039
2011	Spring	1	2011-Spring	15196	39436	338.9	8342
2011	Summer	2	2011-Summer	17921	39779	349.55	8644
2011	Fall	3	2011-Fall	20647	40121	360.19	8947
2012	Spring	1	2012-Spring	20729	40463	370.84	8917
2012	Summer	2	2012-Summer	20810	40806	381.48	8887
2012	Fall	3	2012-Fall	20892	41148	392.13	8857
2013	Spring	1	2013-Spring	20993	41490	402.77	8703
2013	Summer	2	2013-Summer	21095	41832	413.42	8548
2013	Fall	3	2013-Fall	21196	42174	424.06	8394
2014	Spring	1	2014-Spring	21240	42536	425.56	8135
2014	Summer	2	2014-Summer	21285	42898	427.06	7875
2014	Fall	3	2014-Fall	21329	43260	428.56	7616
2015	Spring	1	2015-Spring	21459	43539	457.79	8114
2015	Summer	2	2015-Summer	21590	43817	487.03	8612
2015	Fall	3	2015-Fall	21720	44096	516.26	9110
2016	Spring	1	2016-Spring	21665	44253	523.45	9183
2016	Summer	2	2016-Summer	21609	44409	530.64	9256
2016	Fall	3	2016-Fall	21554	44566	537.83	9329
2017	Spring	1	2017-Spring	22101	44999	545.84	9403
2017	Summer	2	2017-Summer	22649	45433	553.84	9478
2017	Fall	3	2017-Fall	23196	45866	561.85	9552
2018	Spring	1	2018-Spring	23778	46727	570.64	9765
2018	Summer	2	2018-Summer	24361	47589	579.42	9978
2018	Fall	3	2018-Fall	24943	48450	588.21	10191
2019	Spring	1	2019-Spring	25197	49021	594.76	10406
2019	Summer	2	2019-Summer	25451	49593	601.31	10622
2019	Fall	3	2019-Fall	25705	50164	607.86	10837
2020	Spring	1	2020-Spring	25751	49531	611.32	10786
2020	Summer	2	2020-Summer	25797	48897	614.77	10735
2020	Fall	3	2020-Fall	25843	48264	618.23	10684
2021	Spring	1	2021-Spring	26004	48702	626.93	10437
2021	Summer	2	2021-Summer	26166	49140	635.63	10190
2021	Fall	3	2021-Fall	26327	49578	644.33	9943
2022	Spring	1	2022-Spring	26206	50094	667.38	10703
2022	Summer	2	2022-Summer	26084	50610	690.43	11464
2022	Fall	3	2022-Fall	25963	51126	713.48	12224
2023	Spring	1	2023-Spring	25761	51697	735.81	13519
2023	Summer	2	2023-Summer	25559	52269	758.15	14815
2023	Fall	3	2023-Fall	25357	52840	780.48	16110
